# Supplementary material for: Prevalence of abnormal umbilical arterial flow on Doppler ultrasound in low-risk and unselected pregnant women: a systematic review
Source: Reprod Health. 2021 Feb 12;18:38. doi: 10.1186/s12978-021-01088-w (PMC7881445; doi:10.1186/s12978-021-01088-w)
Supplement: Supplementary file 3 — Additional file 3: Appendix S3. Included studies. [file 12978_2021_1088_MOESM3_ESM.xlsx]

## Sheet: Appendix S3
Author	Year	Title	Study design	Population	Final year of data collection	Country	Country income level	Sample size extracted (eligible population)	Dopler Assessment	Mean maternal age of study population	AEDF cases	REDF cases	CS Rate (%)	Number of stillbirths	Number of early neonatal deaths	Number of perinatal deaths	Number of neonatal deaths	Newcastle-Ottawa Scale (Case Control Studies)	Newcastle-Ottawa Scale (Cohort Studies)	Newcastle-Ottawa Scale (Cross-Sectional Studies)	Random sequence allocation	Allocation concealment	Blinding participants and personnel	Blinding of outcome assessment	Incomplete outcome reporting	Selective outcome reporting	Other bias
Acharaya	2005	Doppler-derived umbilical artery absolute velocities and their relationship to fetoplacental volume blood flow: a longitudinal study	Cohort study	low-risk women only	Not specified	Norway	High income	130	Doppler ultrasound of umbilical artery, Doppler ultrasound of umbilical vein	30	0	not specified	18.4615	1	not specified	not specified	not specified	Not a case-control study	8	Not a cross-sectional study	Not a randomised trial	Not a randomised trial	Not a randomised trial	Not a randomised trial	Not a randomised trial	Not a randomised trial	Not a randomised trial
Adali	2009	Increased visfatin and leptin in pregnancies complicated by pre-eclampsia	Cross-sectional study	low-risk women only	2008	Turkey	Upper middle income	22	Doppler ultrasound of umbilical artery, Doppler ultrasound of uterine artery	27.55	0	0	not specified	not specified	not specified	not specified	not specified	Not a case-control study	Not a cohort study	4	Not a randomised trial	Not a randomised trial	Not a randomised trial	Not a randomised trial	Not a randomised trial	Not a randomised trial	Not a randomised trial
Adali	2012	Metastin levels in pregnancies complicated by pre-eclampsia and their relation with disease severity	Cross-sectional study	low-risk women only	Not specified	Turkey	Upper middle income	50	Doppler ultrasound of umbilical artery, Doppler ultrasound of uterine artery	28.34	0	0	not specified	not specified	not specified	not specified	not specified	Not a case-control study	Not a cohort study	7	Not a randomised trial	Not a randomised trial	Not a randomised trial	Not a randomised trial	Not a randomised trial	Not a randomised trial	Not a randomised trial
Aksoy	2015	Effects of altitude changes on Doppler flow parameters for uterine, umbilical, and mid-cerebral arteries in term pregnancy: A pilot study	Cross-sectional study	low-risk women only	2014	Turkey	Upper middle income	80	Doppler ultrasound of umbilical artery, Doppler ultrasound of uterine artery, Doppler ultrasound of fetal brain (e.g. cerebral arteries)	29.26	0	0	not specified	not specified	not specified	not specified	not specified	Not a case-control study	Not a cohort study	7	Not a randomised trial	Not a randomised trial	Not a randomised trial	Not a randomised trial	Not a randomised trial	Not a randomised trial	Not a randomised trial
Alptekin	2017	A prospective comparative study to assess the effect of maternal smoking at 37 weeks on Doppler flow velocity waveforms as well as foetal birth weight and placental weight	Case-control study	low-risk women only	2014	Turkey	Upper middle income	89	Doppler ultrasound of umbilical artery	28.2	0	not specified	not specified	not specified	not specified	not specified	not specified	6	Not a cohort study	Not a cross-sectional study	Not a randomised trial	Not a randomised trial	Not a randomised trial	Not a randomised trial	Not a randomised trial	Not a randomised trial	Not a randomised trial
Arstrom	1989	Fetal Blood Velocity Waveforms in Normal Pregnancies: A Longitudinal Study	Cohort study	low-risk women only	Not specified	Sweden	High income	22	Doppler ultrasound of umbilical artery, Doppler ultrasound of fetal brain (e.g. cerebral arteries), Doppler ultrasound of fetal aorta	not specified	0	not specified	0	0	0	0	not specified	Not a case-control study	8	Not a cross-sectional study	Not a randomised trial	Not a randomised trial	Not a randomised trial	Not a randomised trial	Not a randomised trial	Not a randomised trial	Not a randomised trial
Atkinson	1994	The Predictive Value of Umbilical Artery Doppler Studies for Preeclampsia or Fetal Growth Retardation in a Preeclampsia Prevention Trial	Individual randomized controlled trial	low-risk women only	1991	USA	High income	565	Doppler ultrasound of umbilical artery	19.9	0	0	not specified	not specified	not specified	not specified	not specified	Not a case-control study	Not a cohort study	Not a cross-sectional study	low	low	low	low	low	low	unclear
Ayoola	2016	Normogram of umbilical artery Doppler indices in singleton pregnancies in south-western Nigerian women	Cross-sectional study	low-risk women only	2011	Nigeria	Low middle income	400	Doppler ultrasound of umbilical artery	29.3	0	not specified	not specified	not specified	not specified	not specified	not specified	Not a case-control study	Not a cohort study	5	Not a randomised trial	Not a randomised trial	Not a randomised trial	Not a randomised trial	Not a randomised trial	Not a randomised trial	Not a randomised trial
Beattie	1989	Antenatal screening for intrauterine growth retardation with umbilical artery Doppler ultrasonography	Cohort study	Unselected women only	1987	Ireland	High income	2097	Doppler ultrasound of umbilical artery	26.3	6	not specified	12.2079	6	not specified	13	7	Not a case-control study	9	Not a cross-sectional study	Not a randomised trial	Not a randomised trial	Not a randomised trial	Not a randomised trial	Not a randomised trial	Not a randomised trial	Not a randomised trial
Benzer	2015	Predictive value of second and third trimester fetal renal artery Doppler indices in idiopathic oligohydramnios and polyhydramnios in low-risk pregnancies: A longitudinal study	Cohort study	low-risk women only	Not specified	Turkey	Upper middle income	264	Doppler ultrasound of umbilical artery, Doppler ultrasound of fetal renal arteries	28.4	0	not specified	not specified	not specified	not specified	not specified	not specified	Not a case-control study	7	Not a cross-sectional study	Not a randomised trial	Not a randomised trial	Not a randomised trial	Not a randomised trial	Not a randomised trial	Not a randomised trial	Not a randomised trial
Bolz	2013	Value of Doppler sonography near term: can umbilical and uterine artery indices in low-risk pregnancies predict perinatal outcome ?	Cross-sectional study	low-risk women only	Not specified	Germany	High income	365	Doppler ultrasound of umbilical artery, Doppler ultrasound of uterine artery	30.24	0	0	29.386	0	not specified	not specified	not specified	Not a case-control study	Not a cohort study	4	Not a randomised trial	Not a randomised trial	Not a randomised trial	Not a randomised trial	Not a randomised trial	Not a randomised trial	Not a randomised trial
Bustos	2014	Curvas normales de índices de pulsatilidad y tiempo medio de desaceleración de arteria umbilical fetal en población chilena	Cross-sectional study	low-risk women only	Not specified	Chile	High income	877	Doppler ultrasound of umbilical artery	not specified	0	not specified	not specified	not specified	not specified	not specified	not specified	Not a case-control study	Not a cohort study	5	Not a randomised trial	Not a randomised trial	Not a randomised trial	Not a randomised trial	Not a randomised trial	Not a randomised trial	Not a randomised trial
Da Costa	2005	Fetal hemodynamics evaluated by Doppler velocimetry in the second half of pregnancy	Cohort study	low-risk women only	Not specified	Brazil	Upper middle income	33	Doppler ultrasound of umbilical artery, Doppler ultrasound of fetal renal arteries, Doppler ultrasound of fetal aorta, Doppler ultrasound of fetal brain (e.g. cerebral arteries)	not specified	0	0	not specified	not specified	not specified	not specified	not specified	Not a case-control study	7	Not a cross-sectional study	Not a randomised trial	Not a randomised trial	Not a randomised trial	Not a randomised trial	Not a randomised trial	Not a randomised trial	Not a randomised trial
Davies	1992	Randomised controlled trial of Doppler ultrasound screening of placental perfusion during pregnancy	Individual randomized controlled trial	Unselected women only	Not specified	UK	High income	1246	Doppler ultrasound of umbilical artery, Doppler ultrasound of uterine artery	29.6	1	not specified	6.42055	11	5	17	not specified	Not a case-control study	Not a cohort study	Not a cross-sectional study	unclear	low	high	high	low	unclear	low
Doppler French Study	1997	A randomised controlled trial of Doppler ultrasound velocimetry of the umbilical artery in low risk pregnancies	Individual randomized controlled trial	low-risk women only	1990	France	High income	1950	Doppler ultrasound of umbilical artery	27.9	0	0	12.7179	2	not specified	3	1	Not a case-control study	Not a cohort study	Not a cross-sectional study	unclear	low	high	high	low	unclear	low
Drukker	2020	International gestational age-specific centiles for umbilical artery Doppler indices: a longitudinal prospective cohort study of the INTERGROWTH-21st Project	Cohort study	low-risk women only	2015	Brazil, UK, Kenya	Multiple	431	Doppler ultrasound of umbilical artery	28.9	0	0	36.891	0	0	0	0	Not a case-control study	9	Not a cross-sectional study	Not a randomised trial	Not a randomised trial	Not a randomised trial	Not a randomised trial	Not a randomised trial	Not a randomised trial	Not a randomised trial
Fay	1994	Color Doppler imaging of the uteroplacental circulation in the middle trimester: observations on the development of a low-resistance circulation	Cohort study	low-risk women only	Not specified	Australia	High income	70	Doppler ultrasound of umbilical artery, Doppler ultrasound of uterine artery	not specified	0	0	not specified	not specified	not specified	not specified	not specified	Not a case-control study	6	Not a cross-sectional study	Not a randomised trial	Not a randomised trial	Not a randomised trial	Not a randomised trial	Not a randomised trial	Not a randomised trial	Not a randomised trial
Ferdousi	2013	Normal value of pulsatility index of umbilical artery in second and third trimester of pregnancy	Cross-sectional study	low-risk women only	2010	Bangladesh	Low middle income	60	Doppler ultrasound of umbilical artery	not specified	0	0	not specified	not specified	not specified	not specified	not specified	Not a case-control study	Not a cohort study	4	Not a randomised trial	Not a randomised trial	Not a randomised trial	Not a randomised trial	Not a randomised trial	Not a randomised trial	Not a randomised trial
Figueira	2016	Fetal Hemodynamic Parameters in Low Risk Pregnancies: Doppler Velocimetry of Uterine, Umbilical, and Middle Cerebral Artery	Cohort study	low-risk women only	2009	Brazil	Upper middle income	63	Doppler ultrasound of umbilical artery, Doppler ultrasound of uterine artery, Doppler ultrasound of fetal brain (e.g. cerebral arteries)	27	0	0	not specified	not specified	not specified	not specified	not specified	Not a case-control study	8	Not a cross-sectional study	Not a randomised trial	Not a randomised trial	Not a randomised trial	Not a randomised trial	Not a randomised trial	Not a randomised trial	Not a randomised trial
Flo	2010	Relation between uteroplacental and fetoplacental circulations: a longitudinal study	Cohort study	low-risk women only	Not specified	Norway	High income	53	Doppler ultrasound of umbilical artery, Doppler ultrasound of uterine artery	not specified	0	0	not specified	0	0	0	0	Not a case-control study	7	Not a cross-sectional study	Not a randomised trial	Not a randomised trial	Not a randomised trial	Not a randomised trial	Not a randomised trial	Not a randomised trial	Not a randomised trial
Guo	2019	Prediction of neonatal acidosis using the cerebroplacental ratio at different gestational weeks	Case-control study	low-risk women only	2016	China	Upper middle income	1018	Doppler ultrasound of umbilical artery, Doppler ultrasound of fetal brain (e.g. cerebral arteries)	30.8	0	0	36.9352	not specified	not specified	not specified	not specified	3	Not a cohort study	Not a cross-sectional study	Not a randomised trial	Not a randomised trial	Not a randomised trial	Not a randomised trial	Not a randomised trial	Not a randomised trial	Not a randomised trial
Helbig	2013	Does Antenatal Maternal Psychological Distress Affect Placental Circulation in the Third Trimester?	Cohort study	low-risk women only	2009	Norway	High income	104	Doppler ultrasound of umbilical artery, Doppler ultrasound of uterine artery, Doppler ultrasound of umbilical vein	31.5	0	0	not specified	not specified	not specified	not specified	not specified	Not a case-control study	8	Not a cross-sectional study	Not a randomised trial	Not a randomised trial	Not a randomised trial	Not a randomised trial	Not a randomised trial	Not a randomised trial	Not a randomised trial
Hutter	1991	Continuous wave Doppler velocimetry of uterine and umbilical blood flow in the second and third trimester of pregnancy: Normal values	Cohort study	low-risk women only	1988	Germany	High income	427	Doppler ultrasound of umbilical artery	not specified	0	0	not specified	not specified	not specified	not specified	not specified	Not a case-control study	8	Not a cross-sectional study	Not a randomised trial	Not a randomised trial	Not a randomised trial	Not a randomised trial	Not a randomised trial	Not a randomised trial	Not a randomised trial
Jorge Neto (a)	2016	Longitudinal assessment of maternal-fetal Doppler parameters and maternal plasma level of matrix metalloproteinases 2 and 9	Cohort study	low-risk women only	Not specified	Brazil	Upper middle income	33	Doppler ultrasound of umbilical artery, Doppler ultrasound of fetal brain (e.g. cerebral arteries)	23	0	0	27.2727	not specified	not specified	not specified	not specified	Not a case-control study	7	Not a cross-sectional study	Not a randomised trial	Not a randomised trial	Not a randomised trial	Not a randomised trial	Not a randomised trial	Not a randomised trial	Not a randomised trial
Jorge Neto (b)	2016	Assessment of nitrite oxide and maternal–fetal Doppler parameters during pregnancy	Cohort study	low-risk women only	2010	Brazil	Upper middle income	33	Doppler ultrasound of umbilical artery, Doppler ultrasound of uterine artery, Doppler ultrasound of fetal brain (e.g. cerebral arteries)	22.46	0	0	not specified	not specified	not specified	not specified	not specified	Not a case-control study	6	Not a cross-sectional study	Not a randomised trial	Not a randomised trial	Not a randomised trial	Not a randomised trial	Not a randomised trial	Not a randomised trial	Not a randomised trial
Kehila	2017	Correlation between umbilical resistance index and fetal growth: Pilot study	Cohort study	low-risk women only	2016	Tunisia	Low middle income	77	Doppler ultrasound of umbilical artery	32	0	0	not specified	not specified	not specified	not specified	not specified	Not a case-control study	6	Not a cross-sectional study	Not a randomised trial	Not a randomised trial	Not a randomised trial	Not a randomised trial	Not a randomised trial	Not a randomised trial	Not a randomised trial
Kiserud	2006	Fetal cardiac output, distribution to the placenta and impact of placental compromise	Cross-sectional study	low-risk women only	Not specified	Norway	High income	170	Doppler ultrasound of umbilical artery, Doppler ultrasound of umbilical vein, fetal ventricles	not specified	0	0	not specified	not specified	not specified	not specified	not specified	Not a case-control study	Not a cohort study	8	Not a randomised trial	Not a randomised trial	Not a randomised trial	Not a randomised trial	Not a randomised trial	Not a randomised trial	Not a randomised trial
Lobmaier	2012	Phase-rectified signal averaging as a new method for surveillance of growth restricted fetuses	Case-control study	low-risk women only	2008	Germany	High income	43	Doppler ultrasound of umbilical artery, Dopper ultrasound of fetal brain (e.g. cerberal arteries), Doppler ultrasound of umbilical vein, Doppler ultrasound of fetal cardiac (ductus venosus)	31	0	0	not specified	not specified	not specified	not specified	not specified	5	Not a cohort study	Not a cross-sectional study	Not a randomised trial	Not a randomised trial	Not a randomised trial	Not a randomised trial	Not a randomised trial	Not a randomised trial	Not a randomised trial
Mason	1983	Randomised comparison of routine versus highly selective use of Doppler ultrasound inlow risk pregnancies	Individual randomized controlled trial	low-risk women only	1990	UK	High income	863	Doppler ultrasound of umbilical artery	not specified	2	0	2.85714	not specified	not specified	4	not specified	Not a case-control study	Not a cohort study	Not a cross-sectional study	low	low	high	high	low	unclear	unclear
Nkosi	2019	Screening and managing a low-risk pregnant population using continuous-wave Doppler ultrasound in a low-income population: A cohort analytical study	Cohort study	Unselected women only	2017	South Africa	Upper middle income	2868	Doppler ultrasound of umbilical artery	28.6	38	0	20.2442	16	not specified	24	8	Not a case-control study	6	Not a cross-sectional study	Not a randomised trial	Not a randomised trial	Not a randomised trial	Not a randomised trial	Not a randomised trial	Not a randomised trial	Not a randomised trial
Ome‑Kaius	2017	Effects of Plasmodium falciparum infection on umbilical artery resistance and intrafetal blood flow distribution: a Doppler ultrasound study from Papua New Guinea	Cohort study	low-risk women only	2013	PNG	Low middle income	361	Doppler ultrasound of umbilical artery, Doppler ultrasound of fetal brain (e.g. cerebral arteries)	24.3	0	0	not specified	not specified	not specified	not specified	not specified	Not a case-control study	9	Not a cross-sectional study	Not a randomised trial	Not a randomised trial	Not a randomised trial	Not a randomised trial	Not a randomised trial	Not a randomised trial	Not a randomised trial
Owen	2003	Is there a relationship between estimated fetal weight and umbilical artery Doppler impedance indices?	Cohort study	low-risk women only	Not specified	UK	High income	274	Doppler ultrasound of umbilical artery	not specified	0	0	not specified	not specified	not specified	not specified	not specified	Not a case-control study	7	Not a cross-sectional study	Not a randomised trial	Not a randomised trial	Not a randomised trial	Not a randomised trial	Not a randomised trial	Not a randomised trial	Not a randomised trial
Raio	2003	Umbilical Cord Morphologic Characteristics and Umbilical Artery Doppler Parameters in Intrauterine Growth-Restricted Fetuses	Case-control study	Unselected women only	2003	Switzerland	High income	168	Doppler ultrasound of umbilical artery, Doppler ultrasound of umbilical vein	30	0	0	25.5952	0	0	0	0	8	Not a cohort study	Not a cross-sectional study	Not a randomised trial	Not a randomised trial	Not a randomised trial	Not a randomised trial	Not a randomised trial	Not a randomised trial	Not a randomised trial
Santos	2016	Effect of maternal exercises on biophysical fetal and maternal parameters: a transversal study	Cross-sectional study	low-risk women only	Not specified	Brazil	Upper middle income	28	Doppler ultrasound of umbilical artery, Doppler ultrasound of uterine artery, Doppler ultrasound of fetal brain (e.g. cerebral arteries)	26	0	not specified	57.1429	not specified	not specified	not specified	not specified	Not a case-control study	Not a cohort study	7	Not a randomised trial	Not a randomised trial	Not a randomised trial	Not a randomised trial	Not a randomised trial	Not a randomised trial	Not a randomised trial
Skotnicki	2000	Doppler examinations in the prognosis of birth status of the newborn	Cross-sectional study	Unselected women only	Not specified	Poland	High income	30	Doppler ultrasound of umbilical artery, Doppler ultrasound of umbilical vein, Doppler ultrasound of fetal brain (e.g. cerebral arteries), renal atery and descending aorta	not specified	0	0	not specified	not specified	not specified	not specified	not specified	Not a case-control study	Not a cohort study	6	Not a randomised trial	Not a randomised trial	Not a randomised trial	Not a randomised trial	Not a randomised trial	Not a randomised trial	Not a randomised trial
Souka	2012	Performance of third-trimester ultrasound for prediction of small-for-gestational-age neonates and evaluation of contingency screening policies	Cross-sectional study	low-risk women only	2010	Greece	High income	2189	Doppler ultrasound of umbilical artery, Doppler ultrasound of fetal brain (e.g. cerebral arteries),	31.7	1	0	not specified	not specified	not specified	not specified	not specified	Not a case-control study	Not a cohort study	9	Not a randomised trial	Not a randomised trial	Not a randomised trial	Not a randomised trial	Not a randomised trial	Not a randomised trial	Not a randomised trial
Tan	2005	Umbilical artery resistance index in diabetic pregnancies: The associations with fetal outcome and neonatal septal hypertrophic cardiomyopathy	Case-control study	low-risk women only	Not specified	Malaysia	Upper middle income	50	Doppler ultrasound of umbilical artery, doppler ultrasound of fetal cardiac circulation	not specified	0	0	12	0	0	0	0	6	Not a cohort study	Not a cross-sectional study	Not a randomised trial	Not a randomised trial	Not a randomised trial	Not a randomised trial	Not a randomised trial	Not a randomised trial	Not a randomised trial
Thuring	2012	Placental ischemia and changes in umbilical and uteroplacental arterial and venous hemodynamics.	Case-control study	low-risk women only	Not specified	Sweden	High income	14	Doppler ultrasound of umbilical artery, Doppler ultrasound of umbilical vein, Doppler ultrasound of uterine artery	not specified	0	0	7.14286	not specified	not specified	not specified	not specified	6	Not a cohort study	Not a cross-sectional study	Not a randomised trial	Not a randomised trial	Not a randomised trial	Not a randomised trial	Not a randomised trial	Not a randomised trial	Not a randomised trial
Welsh	2012	Spatiotemporal image correlation-derived volumetric Doppler impedance indices from spherical samples of the placenta: intraobserver reliability and correlation with conventional umbilical artery Doppler indices	Cross-sectional study	low-risk women only	Not specified	Australia	High income	20	Doppler ultrasound of umbilical artery	not specified	0	0	not specified	not specified	not specified	not specified	not specified	Not a case-control study	Not a cohort study	7	Not a randomised trial	Not a randomised trial	Not a randomised trial	Not a randomised trial	Not a randomised trial	Not a randomised trial	Not a randomised trial
Widnes	2018	Sex differences in umbilical artery Doppler indices: a longitudinal study	Cohort study	low-risk women only	Not specified	Norway	High income	294	Doppler ultrasound of umbilical artery, Doppler ultrasound of fetal brain (e.g. cerebral arteries)	not specified	0	0	13.9456	not specified	not specified	not specified	not specified	Not a case-control study	8	Not a cross-sectional study	Not a randomised trial	Not a randomised trial	Not a randomised trial	Not a randomised trial	Not a randomised trial	Not a randomised trial	Not a randomised trial
Yildiz	2011	Impact of passive smoking on uterine, umbilical, and fetal middle cerebral artery blood fl ows	Case-control study	low-risk women only	Not specified	Finland	High income	23	Doppler ultrasound of umbilical artery, Doppler ultrasound of fetal brain (e.g. cerebral arteries), Doppler ultrasound of uterine arteries	26.7	0	0	not specified	not specified	not specified	not specified	not specified	5	Not a cohort study	Not a cross-sectional study	Not a randomised trial	Not a randomised trial	Not a randomised trial	Not a randomised trial	Not a randomised trial	Not a randomised trial	Not a randomised trial
Yoon	1993	Is an abnormal doppler umbilical artery waveform ratio a risk factor for poor perinatal outcome in the non-small for gestational age fetus?	Cohort study	Unselected women only	1990	South Korea	High income	328	Doppler ultrasound of umbilical artery	29.7	7	not specified	3.72881	10	not specified	18	8	Not a case-control study	6	Not a cross-sectional study	Not a randomised trial	Not a randomised trial	Not a randomised trial	Not a randomised trial	Not a randomised trial	Not a randomised trial	Not a randomised trial
